# Supplementary material for: Metabolic Regulation of Sugar Assimilation for Lipid Production in Aspergillus oryzae BCC7051 through Comparative Transcriptome Perspective
Source: Biology (Basel). 2021 Sep 8;10(9):885. doi: 10.3390/biology10090885 (PMC8467706; doi:10.3390/biology10090885)
Supplement: Supplementary file 1 [file biology-10-00885-s001.zip]

Archive with 1 entries (1 files):
- biology-1318615-supplementary.pdf
